# Supplementary material for: Efficacy and Safety of Bruton Tyrosine Kinase Inhibitor Monotherapy Compared with Combination Therapy for Chronic Lymphocytic Leukemia and Small Lymphocytic Lymphoma: A Systematic Review and Meta-Analysis
Source: Cancers (Basel). 2023 Mar 27;15(7):1996. doi: 10.3390/cancers15071996 (PMC10093473; doi:10.3390/cancers15071996)
Supplement: Supplementary file 1 [file cancers-15-01996-s001.zip]

Archive with 1 entries (1 files):
- cancers-2269337-supplementary.pdf
